# Supplementary material for: An Aggressive Neoplasm with Mixed Epithelial and Sarcoma-like Features, of Uncertain Primary Origin, Presenting as an Upper Lip Mass: A Case Report
Source: J Clin Med. 2026 Jun 3;15(11):4331. doi: 10.3390/jcm15114331 (PMC13258668; doi:10.3390/jcm15114331)
Supplement: Supplementary file 1 [file jcm-15-04331-s001.zip]

Archive with 1 entries (1 files):
- jcm-4310827-supplementary.pdf
